# Supplementary material for: Genomic Characteristics and E Protein Bioinformatics Analysis of JEV Isolates from South China from 2011 to 2018
Source: Vaccines (Basel). 2022 Aug 12;10(8):1303. doi: 10.3390/vaccines10081303 (PMC9412759; doi:10.3390/vaccines10081303)
Supplement: Supplementary file 1 [file vaccines-10-01303-s001.zip]

Archive with 1 entries (1 files):
- vaccines-1819213-supplementary.pdf
